# Supplementary material for: Label-Free Immunosensor Based on Polyaniline-Loaded MXene and Gold-Decorated β-Cyclodextrin for Efficient Detection of Carcinoembryonic Antigen
Source: Biosensors (Basel). 2022 Aug 19;12(8):657. doi: 10.3390/bios12080657 (PMC9405772; doi:10.3390/bios12080657)
Supplement: Supplementary file 1 [file biosensors-12-00657-s001.zip]

Archive with 1 entries (1 files):
- biosensors-1855421-SI.pdf
